# Supplementary material for: Odin (ANKS1A) is a Src family kinase target in colorectal cancer cells
Source: Cell Commun Signal. 2008 Oct 9;6:7. doi: 10.1186/1478-811X-6-7 (PMC2584000; doi:10.1186/1478-811X-6-7)
Supplement: Additional File 2 — Supplementary Table. [file 1478-811X-6-7-S2.xls]

## Sheet: Sheet1
	Table 1
	Protein	HUGO Gene Symbol	Accession No. (SwissProt)	Mascot Mowse Scores**	Reported phosphotyrosine sites (www.phosphosite.org; human proteins)
1	Tubulin alpha-1A chain (Tubulin alpha-1 chain; Alpha-tubulin 1)*	TUBA1A	Q71U36	127, 103, 89, 78, 72, 54, 42	None
2	Tubulin alpha-6 chain (Alpha-tubulin 6; Tubulin alpha-1C chain)*	TUBA1C	Q9BQE3	127, 89, 78, 72, 54, 42	Y103, Y224, Y272, Y357, Y449
3	Elongation factor 1-alpha 1 (EF-1-alpha-1)	EEF1A1	P68104	119, 93, 71, 55, 51, 43, 42	Y29, Y85, Y86, Y141, Y162
4	Cortactin (EMS1)	CTTN	Q14247	110, 106, 104, 85, 64, 62, 58, 40	Y104, Y141, Y154, Y178, Y215, Y265, Y334, Y421, Y433, Y446, Y453, Y470, Y486
5	Actin, cytoplasmic 1 (Beta-actin)	ACTB	Q4L0Y2	107, 94, 87, 70, 69, 63,62, 54, 49, 45, 44	Y53, Y91, Y166, Y169, Y188, Y198, Y218, Y240, Y294, Y362
6	Cleavage and polyadenylation specificity factor 6 (CPSF 68 kDa subunit)	CPSF6	Q16630	106, 92, 70	None
7	Actin, alpha cardiac (alpha-cardiac actin)	ACTC1	P68032	94, 87, 69, 63, 54, 49, 45, 44	Y55, Y71, Y93, Y190, Y242, Y296, Y320
8	Actin filament-associated protein 1-like 2 (XB130)	AFAP1L2	Q8N4X5	92, 52, 41	None
9	Tubulin alpha-1B chain (Tubulin K-alpha-1)*	TUBA1B	Q2XVP4	86	Y103, Y224, Y272, Y357, Y432, Y451
10	Tubulin beta-2 chain*	TUBB	P07437	85, 74, 64, 59, 53, 49, 40	Y51, Y340
11	Zinc finger protein 512B (KIAA1196)	ZNF512B	Q96KM6	85	None
12	Beta-casein precursor	CSN2	Q9TSI0	84	None
13	Protein KIAA0157 (K0157)	FAM175B	Q15018	82, 80, 52	Y308
14	Vimentin	VIM	P08670	81, 58	Y38, Y53, Y61, Y117, Y150
15	Pyruvate kinase isoenzyme M1/M2 (Pyruvate kinase 2/3; CTHBP)	PKM2	P14618	79, 70, 60	Y83, Y105, Y148, Y175, Y370, Y390
16	Tubulin beta-2c chain*	TUBB2C	P68371	78, 64, 61, 59, 53, 40	Y51, Y340
17	60 kDa heat shock protein (Hsp60; 60 kDa chaperonin; Chaperonin 60)	HSPD1	P10809	78	Y223, Y227, Y243
18	Poly (rC)-binding protein 1 (Alpha-CP1)	PCBP1	Q15365	75, 60	None
19	Tubulin alpha-8 chain (Alpha-tubulin 8; Tubulin alpha chain-like 2)*	TUBA8	Q9NY65	72, 54, 42	Y357
20	Nucleolin (protein C23)	NCL	P19338	70	None
21	WD repeat protein 23	WDR23	Q8TEB1	70	None
22	Heat shock 70 kDa protein 6 (Heat shock 70 kDa protein B')	HSPA6	P17066	68	None
23	Heat shock 70 kDa protein 1B	HSPA1B	P08107	68	Y41, Y107, Y525, Y611
24	Heat shock 70 kDa protein 1L (Heat shock 70 kDa protein 1-like)	HSPA1L	P34931	68	Y43
25	Microtubule-associated protein 1B	MAP1B	P46821	66, 36	Y1062, Y1336, Y1410, Y1762, Y1796, Y1830, Y1870, Y1872, Y1887, Y1889, Y1904, Y1905, Y1906, Y1921, Y923, Y1938, Y1940, Y1955, Y1957, Y1974, Y2025, Y2040, Y2042
26	Target of Myb-like protein 1 (TOM1-like protein 1)	TOM1L1	O75674	60	Y11, Y392, Y441, Y442, Y460
27	Heat shock cognate 71 kDa protein (Heat shock 70 kDa protein 8)	HSPA8	P11142	56, 42	Y15, Y41, Y107
28	Tubulin beta-1 chain*	TUBB1	Q9H4B7	53, 40	Y36, Y50, Y340
29	SH3 domain-binding protein 2 (3BP-2)	SH3BP2	P78314	53	Y174, Y183, Y448
30	Ankyrin repeat and SAM domain-containing protein 1A (Odin)	ANKS1A	Q92625	49, 45	Y454, Y833
31	ARF GTPase-activating protein GIT1(G protein-coupled receptor kinase-interactor 1; GRK-interacting protein 1)	GIT1	Q9Y2X7	49	Y383, Y545, Y554, Y598
32	Crk-like protein	CRKL	P46109	49	Y127, Y132, Y198, Y207, Y251
33	Sorbitol dehydrogenase (EC 1.1.1.14; L-iditol 2-dehydrogenase)	SORD	Q00796	48	None
34	FYVE, RhoGEF and PH domain-containing protein 5 (ZFYVE23; zinc finger FYVE domain-containing 23)	FGD5	Q6ZNL6	47, 39	None
35	Poly (rC)-binding protein 2 (alpha-CP2)	PCBP2	Q15366	47	Y236
36	Protein arginine N-methyltransferase 3 (Heterogeneous nuclear ribonucleoprotein methyltransferase-like protein 3)	PRMT3	Q922H1	47	None
37	Protein BRE (Brain and reproductive organ-expressed protein)(BRCA1/BRCA2-containing complex subunit 45)	BRE	Q9NXR7	47	None
38	Tyrosine-protein kinase HCK (Hemopoietic cell kinase) (p59-HCK/p60-HCK)	HCK	P08631	46	Y50, Y208, Y410, Y521
39	Alpha-centractin (Centractin; Centrosome-associated actin homolog; Actin-RPV; ARP1)	ACTR1A	P61163	45	None
40	GDP-mannose 4, 6 dehydratase (EC 4.2.1.47; GMD)	GMDS	O60547	44	Y323, Y324
41	Actin-related protein 2 (Actin-like protein 2)	ACTRT2	P61160	42	None
42	Keratin, type-1 cytoskeletal 16 (Cytokeratin-16; CK-16)	KRT16	P08779	41	Y45, Y130
43	Very-long chain specific acyl-CoA dehydrogenase (VLCAD)	ACADVL	P49748	39	None
44	Eukaryotic initiation factor 4A-I (ATP-dependent RNA helicase eIF4A-1)	EIF4A1	P60842	38, 33	None
45	DnaJ homolog subfamily A member 2 (HIRA-interacting protein 4; Dnj3; Dj3)	DNAJA2	O60884	36	None
46	Unnamed protein product (Hs) ('highly similar to Liprin-alpha-4')		BAG58587; GI:194381266 (NCBI Protein)	36	None
	Examples for known target proteins of Src family kinases (SFK) are highlighted in bold
	* Tubulins have been repeatedly reported as SFK targets without specification of the relevant isoform
	** Scores represent statistical confidence of matching MS data with protein sequences using the Mascot search engine (v. 2.2, see also Matherials & Methods)
